# Supplementary material for: Construction and Analysis of Double Helix for Triangular Bipyramid and Pentangular Bipyramid
Source: Comput Math Methods Med. 2020 May 14;2020:5609593. doi: 10.1155/2020/5609593 (PMC7255045; doi:10.1155/2020/5609593)
Supplement: Supplementary Materials — This manuscript has a supplementary file about DNA strand classification for pentangular bipyramids, which shows the process of identifying homogeneous types of pentangular bipyramids. Each of 64 links is drawn and classified by the component number (strand number). Therefore, we obtain five groups of two strands (A), four strands (B), six strands (C), and eight strands (D). Figure Two strands (pentangular bipyramid): links in this group have two strands, including No. 2, No. 7, No. 10, No. 12, No. 14, No. 17, No. 21, No. 23, No. 26, No. 27, No. 33, No. 35, No. 37, No. 40, No. 41, and No. 49. Figure Four strands (pentangular bipyramid): links in this group have four strands, including No. 1, No. 4, No. 5, No. 6, No. 8, No. 11, No. 16, No. 18, No. 19, No. 20, No. 22, No. 25, No. 28, No. 29, No. 30, No. 32, No. 34, No. 38, No. 39, No. 43, No. 44, No. 45, No. 47, No. 51, No. 53, No. 55, No. 56, No. 57, No. 59, and No. 61. Figure Six strands (pentangular bipyramid): links in this group have six strands, including No. 3, No. 9, No. 13, No. 24, No. 31, No. 36, No. 42, No. 46, No. 50, No. 54, No. 60, and No. 63. Figure Eight strands (pentangular bipyramid): links in this group have eight strands, including No. 15, No. 48, No. 52, No. 58, and No. 62. Only No. 64 is in the group of ten strands, not shown in the picture. By comparing the space diagrams above, we obtain twelve unique types of 64 triangular bipyramids and the links in the same type are actually homogeneous. [file 5609593.f1.zip]

Archive with 4 entries (4 files):
- 5609593.f1/Supplemantary material, Eight strands(D) for pentangular bipyramid.ai
- 5609593.f1/Supplementary material, Four strands(B) for pentangular bipyramid.ai
- 5609593.f1/Supplementary material, Six strands(C) for pentangular bipyramid.ai
- 5609593.f1/Supplementary material, Two strands(A) of for pentangular bipyramid.ai
